# Supplementary material for: Radiographic Imaging for the Diagnosis and Treatment of Patients with Skeletal Class III Malocclusion
Source: Diagnostics (Basel). 2024 Mar 4;14(5):544. doi: 10.3390/diagnostics14050544 (PMC10931164; doi:10.3390/diagnostics14050544)
Supplement: Supplementary file 1 [file diagnostics-14-00544-s001.zip]

Archive with 1 entries (1 files):
- diagnostics-2862425-supplementary.pdf
